# Supplementary material for: The Acid Roles of PtSn@Al2O3 in the Synthesis and Performance of Propane Dehydrogenation
Source: Molecules. 2024 Jun 21;29(13):2959. doi: 10.3390/molecules29132959 (PMC11243666; doi:10.3390/molecules29132959)
Supplement: Supplementary file 1 [file molecules-29-02959-s001.zip]

Archive with 1 entries (1 files):
- molecules-3001688-supplementary.pdf
